# Supplementary material for: MiR-886-3p Down Regulates CXCL12 (SDF1) Expression in Human Marrow Stromal Cells
Source: PLoS One. 2010 Dec 13;5(12):e14304. doi: 10.1371/journal.pone.0014304 (PMC3001477; doi:10.1371/journal.pone.0014304)
Supplement: Table S1 — Microarray analysis of HS27a and Hs5 cell lines. (0.05 MB XLSX) [file pone.0014304.s001.xlsx]

## Sheet: Sheet1
Sequence Code	Factor 1 Q-value	Value	Error	Value	Error	Direction: HS27A vs. HS5	Fold Change: HS27A vs. HS5
hsa-miR-886-3p	0.00037	9.35589	0.02743	14.9556	0.15351	DOWN	48.4932
hsa-miR-181a	0.00503	9.10185	0.15657	6.79097	0.17276	UP	4.96186
hsa-miR-9	0.00756	5.3124	0.07085	6.88305	0.20725	DOWN	2.97039
hsa-miR-193a-3p	0.00462	10.0749	0.13066	11.6262	0.06531	DOWN	2.93075
hsa-miR-21	0.01333	13.1396	0.26525	11.5929	0.15525	UP	2.92138
hsa-miR-365	0.01583	7.10765	0.09292	8.43837	0.27429	DOWN	2.51528
hsa-miR-181b	0.00454	7.60078	0.10064	6.34892	0.03669	UP	2.38148
hsa-miR-210	0.04371	6.68631	0.29948	7.89652	0.36224	DOWN	2.31371
hsa-miR-224	0.00712	7.67608	0.14189	6.47707	0.05788	UP	2.29582
hsa-miR-26b	0.00462	8.14749	0.08859	9.3377	0.06808	DOWN	2.28186
hsa-miR-21*	0.01218	8.61055	0.18355	7.45105	0.12752	UP	2.2338
hsa-miR-7	0.00771	7.3442	0.1002	6.22561	0.12352	UP	2.17135
hsa-miR-146a	0.0627	5.54079	0.05697	6.61228	0.51894	DOWN	2.1016
hsa-miR-222	0.01578	11.0162	0.0815	12.0863	0.21639	DOWN	2.09954
hsa-miR-149	0.00353	5.62109	0.02646	6.67659	0.06752	DOWN	2.07844
hsa-miR-148a	0.00833	6.40909	0.05555	7.4168	0.14609	DOWN	2.01072
hsa-miR-218	0.00833	7.5124	0.12334	8.44141	0.08004	DOWN	1.90397
hsa-miR-222*	0.0058	7.19612	0.05364	8.1251	0.08933	DOWN	1.90393
hsa-miR-923	0.02596	14.1798	0.0987	15.0699	0.22763	DOWN	1.85328
hsa-miR-299-5p	0.00833	7.97275	0.06214	7.13005	0.11712	UP	1.7934
hsa-miR-31	0.00797	9.74311	0.01991	8.91902	0.11763	UP	1.77042
hsa-miR-25	0.00833	9.01086	0.09165	8.20225	0.09294	UP	1.75152
hsa-miR-126	0.01168	5.00483	0.03413	5.81131	0.14749	DOWN	1.74894
hsa-miR-1229	0.03385	9.75825	0.09246	10.5425	0.24348	DOWN	1.72223
hsa-miR-221	0.0289	11.9264	0.14691	12.687	0.18072	DOWN	1.69418
hsa-miR-146b-5p	0.05967	4.77979	0.0533	5.53424	0.34991	DOWN	1.68699
hsa-miR-302c*	0.00833	6.01632	0.01518	6.758	0.11875	DOWN	1.67212
hsa-miR-155	0.00516	8.35757	0.07443	7.62133	0.01789	UP	1.66583
hsa-miR-181c*	0.00589	8.8862	0.04532	8.15078	0.07144	UP	1.66488
hsa-miR-24	0.00828	9.73475	0.05158	10.4426	0.09185	DOWN	1.63341
hsa-let-7b	0.0322	11.3999	0.14599	10.7116	0.16657	UP	1.61135
hsa-miR-214*	0.00756	6.07822	0.04821	5.39508	0.08271	UP	1.60563
hsa-miR-181d	0.00353	6.67337	0.03892	6.00043	0.02604	UP	1.59432
hsa-miR-34b*	0.00995	4.35078	0.08991	5.01896	0.07566	DOWN	1.58907
hsa-miR-628-3p	0.01342	9.20126	0.09754	8.53478	0.09092	UP	1.5872
hsa-let-7c	0.02587	10.3015	0.1424	9.63531	0.11461	UP	1.58685
hsa-miR-518c*	0.02405	5.43852	0.02161	6.10168	0.1701	DOWN	1.58355
hsa-miR-299-3p	0.02231	6.12806	0.09948	5.48799	0.12282	UP	1.5584
hsa-miR-342-3p	0.01042	5.70895	0.03258	6.34756	0.11014	DOWN	1.55683
hsa-miR-26a	0.0322	9.12817	0.15013	9.76413	0.13919	DOWN	1.55397
hsa-miR-338-5p	0.01168	9.06724	0.07352	8.45075	0.09011	UP	1.53314
hsa-miR-129-5p	0.01132	9.64248	0.09485	9.02608	0.06329	UP	1.53304
hsa-miR-381	0.00995	7.00157	0.05955	6.41468	0.08393	UP	1.50201
hsa-miR-138	0.04937	8.584	0.1306	9.15565	0.19966	DOWN	1.48622
hsa-miR-145	0.0529	9.37038	0.18956	8.80121	0.15651	UP	1.48367
hsa-miR-765	0.02587	12.5254	0.11879	11.9822	0.09165	UP	1.45721
hsa-let-7a	0.02578	10.6249	0.11208	10.0881	0.09346	UP	1.45077
hsa-miR-196a	0.00712	5.84047	0.05991	6.37192	0.0273	DOWN	1.44538
hsa-miR-361-5p	0.02698	7.10105	0.08175	7.62932	0.13079	DOWN	1.4422
hsa-miR-15a	0.01578	8.14552	0.10439	7.62183	0.04416	UP	1.43763
hsa-miR-181c	0.00852	6.39142	0.06858	5.86893	0.05174	UP	1.43643
hsa-miR-874	0.00852	8.28074	0.0386	8.7995	0.07593	DOWN	1.43272
hsa-miR-181a*	0.00462	6.14372	0.03659	5.62914	0.0276	UP	1.42858
hsa-miR-552	0.00712	7.42393	0.05202	7.93832	0.03765	DOWN	1.42839
hsa-miR-363	0.02179	5.12635	0.02952	5.63978	0.12133	DOWN	1.42744
hsa-miR-654-3p	0.01578	6.05143	0.06918	5.54839	0.08275	UP	1.4172
hsa-miR-551b*	0.05646	6.64567	0.02161	7.13819	0.2184	DOWN	1.4069
hsa-miR-212	0.00736	9.4304	0.0262	9.92143	0.05931	DOWN	1.40545
hsa-miR-19a	0.08947	6.37162	0.17016	5.88414	0.2623	UP	1.40199
hsa-miR-574-3p	0.02405	9.11453	0.05022	8.62939	0.11504	UP	1.39972
hsa-miR-450a	0.01527	6.13639	0.05976	5.65305	0.08238	UP	1.39798
hsa-miR-615-3p	0.02405	9.07159	0.06873	9.55314	0.10368	DOWN	1.39624
hsa-miR-603	0.02383	6.43823	0.06966	6.91771	0.09988	DOWN	1.39424
hsa-miR-329	0.02596	6.90537	0.12205	6.42818	0.05241	UP	1.39203
hsa-miR-378	0.00112	5.65095	0.01457	6.1227	0.01456	DOWN	1.38679
hsa-miR-220b	0.04895	9.83014	0.02061	10.2899	0.18967	DOWN	1.37529
hsa-miR-886-5p	0.02698	10.0625	0.09461	9.60987	0.0917	UP	1.36849
hsa-miR-425	0.04275	7.19116	0.1018	6.74095	0.13583	UP	1.36624
hsa-let-7d	0.02587	10.0928	0.07685	9.64854	0.09521	UP	1.36065
hsa-miR-324-5p	0.00833	5.68912	0.0468	6.13097	0.04952	DOWN	1.35835
hsa-miR-140-3p	0.03309	7.86398	0.11487	8.30531	0.08714	DOWN	1.35786
hsa-let-7i	0.05967	9.84	0.175	9.40142	0.10814	UP	1.35527
hsa-miR-199a-3p;hsa-miR-199b-3p	0.05688	10.4094	0.17041	10.8445	0.0964	DOWN	1.35191
hsa-miR-143	0.09531	8.15182	0.21316	7.71713	0.20636	UP	1.35162
hsa-miR-521	0.00828	7.77101	0.06159	7.33823	0.01754	UP	1.34983
hsa-miR-127-3p	0.04453	7.73016	0.03142	7.30137	0.16625	UP	1.3461
hsa-miR-330-5p	0.01711	6.5818	0.05605	6.16007	0.0758	UP	1.33953
hsa-miR-22	0.05953	10.1514	0.12672	10.5702	0.14863	DOWN	1.33685
hsa-miR-34a	0.02578	7.3607	0.03245	7.77759	0.10854	DOWN	1.33505
hsa-miR-137	0.04371	5.98038	0.08595	6.39513	0.13394	DOWN	1.33307
hsa-miR-93	0.02508	7.56425	0.02814	7.14968	0.10607	UP	1.3329
hsa-miR-29b-2*	0.00483	6.10061	0.02153	5.68871	0.03396	UP	1.33044
hsa-miR-31*	0.0411	6.09449	0.0615	5.68824	0.13575	UP	1.32524
hsa-miR-567	0.05953	3.42752	0.08601	3.83162	0.16772	DOWN	1.32326
hsa-miR-422a	0.00437	5.51179	0.02838	5.9135	0.01326	DOWN	1.32107
hsa-miR-154*	0.0276	5.8813	0.10314	5.48648	0.05773	UP	1.31478
hsa-miR-193b	0.02676	8.44681	0.04986	8.84023	0.10036	DOWN	1.3135
hsa-let-7f	0.06432	10.4198	0.13704	10.0344	0.13461	UP	1.30622
hsa-miR-29c	0.09362	8.74964	0.15212	8.36925	0.20556	UP	1.30169
hsa-miR-199b-5p	0.01461	7.54373	0.07749	7.92399	0.01372	DOWN	1.30158
hsa-miR-92b*	0.03512	12.1203	0.07467	11.7561	0.09955	UP	1.28711
hsa-miR-132	0.00995	6.27732	0.06089	6.63639	0.01769	DOWN	1.2826
hsa-miR-638	0.07752	12.6454	0.05885	12.2882	0.19866	UP	1.28089
hsa-miR-181a-2*	0.02676	6.34656	0.09087	5.99757	0.03922	UP	1.27367
hsa-miR-532-3p	0.02508	7.78191	0.00903	8.13073	0.09204	DOWN	1.27352
hsa-miR-29a	0.11877	11.4484	0.1808	11.1017	0.22337	UP	1.27165
hsa-miR-584	0.1126	6.70804	0.0411	7.0546	0.27008	DOWN	1.27153
hsa-miR-941	0.03385	8.11461	0.07717	8.46039	0.08488	DOWN	1.27084
hsa-miR-186	0.0627	7.1414	0.14194	6.79883	0.08718	UP	1.26801
hsa-miR-26a-2*	0.00743	8.84934	0.03358	9.18949	0.03076	DOWN	1.26589
hsa-miR-106b	0.0634	8.18339	0.11735	7.84896	0.11636	UP	1.26088
hsa-miR-801	0.07478	8.03484	0.05511	8.36628	0.17661	DOWN	1.25827
hsa-miR-221*	0.00833	7.33017	0.0449	7.65983	0.02783	DOWN	1.25672
hsa-miR-411*	0.0276	5.53196	0.071	5.20457	0.06747	UP	1.25474
hsa-miR-103;hsa-miR-107	0.02578	9.18936	0.06072	9.50793	0.06198	DOWN	1.24709
hsa-miR-125b	0.0627	11.4754	0.11022	11.7877	0.10488	DOWN	1.24167
hsa-miR-122*	0.00833	7.43837	0.04172	7.12614	0.0225	UP	1.24163
hsa-miR-92a	0.06788	9.6563	0.1259	9.34947	0.09987	UP	1.23699
hsa-miR-495	0.03779	6.15132	0.02432	6.45525	0.10519	DOWN	1.2345
hsa-miR-125a-5p	0.06225	9.55564	0.07612	9.8573	0.12312	DOWN	1.23256
hsa-miR-99b	0.04247	9.34404	0.05371	9.63989	0.09713	DOWN	1.22761
hsa-miR-24-2*	0.00516	5.68223	0.00752	5.97627	0.03016	DOWN	1.22607
hsa-miR-512-5p	0.02676	7.08451	0.02551	7.37807	0.07981	DOWN	1.22566
hsa-let-7e	0.03627	10.0604	0.07745	9.76762	0.06618	UP	1.22497
hsa-miR-191	0.13027	8.36812	0.05918	8.07579	0.25959	UP	1.22462
hsa-miR-505*	0.13046	14.2203	0.18766	14.5084	0.18814	DOWN	1.22095
hsa-miR-98	0.05754	7.67194	0.10757	7.3876	0.07101	UP	1.21785
hsa-miR-23a;hsa-miR-23b	0.09169	11.6085	0.12583	11.8893	0.1359	DOWN	1.21486
hsa-miR-141	0.02578	5.51553	0.05005	5.23824	0.05625	UP	1.21192
hsa-miR-184	0.06711	11.0845	0.11402	10.8081	0.08607	UP	1.2111
hsa-miR-518a-5p;hsa-miR-520d-5p;hsa-miR-527	0.07727	9.54926	0.06866	9.82432	0.14306	DOWN	1.21004
hsa-miR-933	0.04232	6.64259	0.0695	6.91506	0.07438	DOWN	1.20787
hsa-miR-134	0.08928	5.99288	0.06399	5.72261	0.16043	UP	1.20603
hsa-miR-140-5p	0.0322	6.7443	0.08594	7.01177	0.0083	DOWN	1.2037
hsa-miR-509-5p	0.00833	5.03977	0.04083	4.77466	0.00898	UP	1.20173
hsa-miR-487b	0.07066	10.0691	0.04244	10.3341	0.13562	DOWN	1.20164
hsa-miR-129-3p;hsa-miR-129*	0.05847	6.47044	0.02499	6.73456	0.1182	DOWN	1.2009
hsa-miR-193a-5p	0.02587	6.84753	0.03429	7.10971	0.06388	DOWN	1.19929
hsa-miR-506	0.06643	6.36274	0.06616	6.62318	0.11455	DOWN	1.19784
hsa-miR-193b*	0.03168	10.2801	0.02699	10.0204	0.07815	UP	1.19723
hsa-miR-760	0.06699	10.1695	0.10503	9.91289	0.07905	UP	1.19469
hsa-miR-629	0.04562	5.87562	0.05572	5.62037	0.08589	UP	1.19354
hsa-miR-571	0.0276	6.26389	0.01261	6.01393	0.0739	UP	1.18917
hsa-miR-130b	0.03168	7.2016	0.06284	7.45055	0.04827	DOWN	1.18834
hsa-miR-519d	0.02676	5.47915	0.00989	5.72729	0.07041	DOWN	1.18767
hsa-miR-891a	0.03054	6.53721	0.06385	6.78233	0.04239	DOWN	1.18519
hsa-miR-885-3p	0.03385	10.3995	0.06661	10.1566	0.04625	UP	1.18338
hsa-miR-15b	0.07727	8.6528	0.02089	8.89567	0.13846	DOWN	1.18334
hsa-miR-421	0.00437	5.642	0.01861	5.8837	0.00639	DOWN	1.18239
hsa-miR-16	0.08651	10.3878	0.12185	10.1475	0.08732	UP	1.18123
hsa-miR-7-1*	0.01168	6.5874	0.03948	6.34842	0.02223	UP	1.18016
hsa-miR-182*	0.0627	6.58441	0.06787	6.34647	0.09414	UP	1.17931
hsa-miR-526b	0.0627	5.32865	0.03905	5.56359	0.10787	DOWN	1.17686
hsa-miR-301a	0.0136	5.1562	0.01882	5.39017	0.0433	DOWN	1.17607
hsa-miR-619	0.03342	9.82218	0.0455	10.0544	0.06129	DOWN	1.17466
hsa-miR-298	0.02698	6.77452	0.06386	7.00606	0.02248	DOWN	1.17409
hsa-miR-377	0.04828	7.50893	0.06016	7.27756	0.07388	UP	1.17395
hsa-miR-30b	0.18176	5.89273	0.19539	6.12379	0.35484	DOWN	1.1737
hsa-miR-379	0.07727	6.79228	0.09805	6.56145	0.09043	UP	1.17351
hsa-miR-488*	0.01897	6.43648	0.01716	6.66697	0.05049	DOWN	1.17323
hsa-miR-28-3p	0.02676	5.8951	0.04629	5.6648	0.0472	UP	1.17308
hsa-miR-510	0.02698	6.10002	0.01846	5.86982	0.06462	UP	1.173
hsa-miR-1231	0.08227	8.95319	0.07726	8.72401	0.11431	UP	1.17217
hsa-miR-128	0.0627	6.39032	0.07461	6.61684	0.08024	DOWN	1.17001
hsa-miR-136	0.04371	7.47765	0.03909	7.70408	0.0784	DOWN	1.16994
hsa-miR-744	0.12155	9.51095	0.08728	9.28714	0.16838	UP	1.16781
hsa-miR-138-1*	0.02698	6.75733	0.05278	6.97997	0.03688	DOWN	1.16687
hsa-miR-606	0.10911	7.08634	0.10806	6.86619	0.12948	UP	1.16485
hsa-miR-409-5p	0.0058	6.1413	0.01543	5.92207	0.01932	UP	1.16411
hsa-miR-485-5p	0.0276	8.38806	0.05547	8.60695	0.0342	DOWN	1.16384
hsa-miR-601	0.10049	9.41226	0.09905	9.19469	0.11987	UP	1.16277
hsa-miR-139-3p	0.06711	9.28318	0.07047	9.067	0.0868	UP	1.16165
hsa-miR-376a;hsa-miR-376b	0.05886	7.64482	0.03433	7.42957	0.09282	UP	1.16091
hsa-miR-370	0.07727	10.3311	0.05834	10.5449	0.10792	DOWN	1.15967
hsa-miR-570	0.00743	5.78331	0.01073	5.99695	0.02699	DOWN	1.15961
hsa-miR-373*	0.02578	7.79377	0.01223	8.0038	0.05586	DOWN	1.15671
hsa-miR-659	0.00736	6.3756	0.02265	6.58456	0.0152	DOWN	1.15585
hsa-miR-708	0.02248	5.2534	0.01127	5.46107	0.05036	DOWN	1.15482
hsa-miR-362-3p	0.00743	5.59175	0.0087	5.38661	0.02667	UP	1.1528
hsa-miR-887	0.03514	8.9376	0.05622	9.14205	0.04182	DOWN	1.15225
hsa-miR-20a	0.13799	7.84896	0.14459	7.64542	0.14934	UP	1.15152
hsa-miR-431*	0.07727	8.89763	0.11212	9.10072	0.03066	DOWN	1.15116
hsa-miR-557	0.10342	9.40554	0.09703	9.20683	0.10809	UP	1.14767
hsa-miR-518d-5p;hsa-miR-518f*;hsa-miR-520c-5p;hsa-miR-526a	0.04371	5.2936	0.05469	5.49067	0.05362	DOWN	1.14637
hsa-miR-671-5p	0.02096	8.04476	0.02008	8.23739	0.04149	DOWN	1.14285
hsa-miR-320	0.02757	9.40459	0.01583	9.59709	0.05478	DOWN	1.14274
hsa-miR-34a*	0.04369	5.57603	0.04097	5.76837	0.061	DOWN	1.14262
hsa-miR-335	0.02179	7.80849	0.04109	7.61667	0.02248	UP	1.1422
hsa-miR-412	0.07727	6.97001	0.05549	6.78006	0.09319	UP	1.14072
hsa-miR-99a	0.09045	8.54593	0.1176	8.35891	0.03104	UP	1.13841
hsa-miR-30d	0.16469	7.17035	0.19593	7.35617	0.16917	DOWN	1.13746
hsa-miR-195	0.09169	8.06183	0.11445	7.87804	0.03937	UP	1.13586
hsa-miR-374b	0.13296	5.98649	0.15146	5.80318	0.08789	UP	1.13549
hsa-miR-500*;hsa-miR-502-3p	0.09483	5.91281	0.01068	6.09599	0.12389	DOWN	1.13538
hsa-miR-612	0.09045	9.52234	0.07983	9.34043	0.08759	UP	1.13438
hsa-miR-498	0.02405	7.81077	0.04528	7.99217	0.0113	DOWN	1.13398
hsa-miR-125a-3p	0.0289	9.95627	0.01905	10.1357	0.05144	DOWN	1.13245
hsa-miR-199a-5p	0.13296	9.65114	0.15383	9.82893	0.0653	DOWN	1.13115
hsa-miR-214	0.11705	11.6983	0.11413	11.5229	0.08706	UP	1.12931
hsa-let-7g	0.1384	9.0516	0.14436	8.8773	0.10632	UP	1.12842
hsa-miR-324-3p	0.00995	7.21537	0.02455	7.38677	0.01723	DOWN	1.12615
hsa-miR-27a*	0.09045	8.44019	0.09358	8.61113	0.06001	DOWN	1.12579
hsa-miR-183*	0.03385	6.8433	0.03564	7.01401	0.0444	DOWN	1.12561
hsa-miR-27a;hsa-miR-27b	0.15618	12.1395	0.14584	12.3067	0.15361	DOWN	1.12288
hsa-miR-143*	0.05925	8.97337	0.03412	9.14006	0.06907	DOWN	1.12248
hsa-miR-585	0.07066	7.22792	0.06474	7.06163	0.06115	UP	1.12217
hsa-miR-513b	0.13046	8.68734	0.12492	8.52112	0.08849	UP	1.12211
hsa-miR-939	0.07862	9.55458	0.06607	9.7207	0.07139	DOWN	1.12204
hsa-miR-342-5p	0.04371	7.34755	0.0286	7.51142	0.05642	DOWN	1.12029
hsa-miR-220a	0.04232	6.39685	0.01209	6.56013	0.0598	DOWN	1.11983
hsa-miR-130a	0.07727	8.67952	0.09103	8.8386	0.01285	DOWN	1.11657
hsa-miR-455-3p	0.06323	8.03398	0.01888	8.19266	0.07576	DOWN	1.11627
hsa-miR-492	0.06323	6.67134	0.05774	6.8298	0.05248	DOWN	1.1161
hsa-miR-595	0.05646	6.56344	0.06843	6.71974	0.01426	DOWN	1.11443
hsa-miR-583	0.03627	6.5259	0.02872	6.68156	0.04599	DOWN	1.11393
hsa-miR-632	0.16185	8.9039	0.08268	8.75045	0.18767	UP	1.11223
hsa-miR-497	0.05199	7.14445	0.0637	7.29713	0.01453	DOWN	1.11163
hsa-miR-95	0.04477	8.6287	0.0242	8.4767	0.05517	UP	1.11111
hsa-miR-32*	0.00833	5.9226	0.02038	5.77093	0.01212	UP	1.11085
hsa-miR-663	0.13966	12.3694	0.01543	12.5198	0.15804	DOWN	1.10994
hsa-miR-302d*	0.02757	6.65813	0.01602	6.8069	0.04091	DOWN	1.10862
hsa-miR-940	0.0719	8.68105	0.03183	8.82892	0.07409	DOWN	1.10793
hsa-miR-572	0.05953	7.73362	0.0253	7.58577	0.06391	UP	1.10792
hsa-miR-92a-1*	0.06137	7.86062	0.04619	7.71298	0.05295	UP	1.10776
hsa-miR-151-5p	0.09568	8.33681	0.08686	8.48401	0.05142	DOWN	1.10742
hsa-miR-543	0.1364	7.34264	0.05033	7.19549	0.13705	UP	1.10738
hsa-miR-653	0.10537	7.58872	0.0681	7.73108	0.08089	DOWN	1.10371
hsa-miR-198	0.13854	9.49436	0.07772	9.35248	0.12485	UP	1.10334
hsa-miR-187*	0.13046	9.28762	0.09571	9.14592	0.08831	UP	1.1032
hsa-miR-493	0.08039	5.21164	0.03439	5.07027	0.07653	UP	1.10295
hsa-miR-152	0.06711	6.50146	0.05673	6.36016	0.04616	UP	1.1029
hsa-miR-1227	0.1364	8.12401	0.05523	8.26434	0.12913	DOWN	1.10216
hsa-miR-622	0.06788	7.40051	0.03732	7.2639	0.06089	UP	1.09932
hsa-miR-25*	0.11507	10.4946	0.09732	10.3588	0.04956	UP	1.0987
hsa-miR-650	0.04562	6.9541	0.01302	7.0894	0.05257	DOWN	1.09832
hsa-miR-301b	0.04371	5.01752	0.03116	5.14999	0.04101	DOWN	1.09617
hsa-miR-22*	0.1628	7.30513	0.094	7.4375	0.15383	DOWN	1.09609
hsa-miR-602	0.04371	7.74482	0.03634	7.87588	0.0358	DOWN	1.0951
hsa-miR-30c-2*	0.04447	6.85298	0.01355	6.9839	0.04969	DOWN	1.09499
hsa-miR-509-3-5p	0.04193	5.74118	0.04297	5.61033	0.02244	UP	1.09494
hsa-miR-484	0.1364	8.1304	0.11158	8.00002	0.06838	UP	1.09458
hsa-miR-551b	0.01578	7.40331	0.0191	7.27335	0.02066	UP	1.09426
hsa-miR-499-3p	0.02508	7.84384	0.01879	7.71405	0.02868	UP	1.09413
hsa-miR-185	0.07157	7.47208	0.0363	7.34254	0.06024	UP	1.09394
hsa-miR-516a-5p	0.08651	5.64759	0.04861	5.51962	0.0633	UP	1.09276
hsa-miR-490-3p	0.00995	6.56084	0.01837	6.68768	0.01279	DOWN	1.0919
hsa-miR-323-5p	0.1364	9.11548	0.07142	8.98899	0.1026	UP	1.09163
hsa-miR-106b*	0.04292	7.10638	0.03127	6.98043	0.03599	UP	1.09123
hsa-miR-130a*	0.1364	8.21201	0.07339	8.0865	0.10216	UP	1.09089
hsa-miR-10b*	0.06711	5.87678	0.04315	5.75242	0.0475	UP	1.09002
hsa-miR-30b*	0.11352	7.21823	0.03221	7.34203	0.09297	DOWN	1.0896
hsa-miR-361-3p	0.00833	5.63358	0.01413	5.75725	0.0128	DOWN	1.0895
hsa-miR-877	0.09362	9.0038	0.07096	9.12497	0.03974	DOWN	1.08762
hsa-miR-566	0.0984	10.3799	0.04277	10.5009	0.07363	DOWN	1.08748
hsa-miR-186*	0.02676	7.41991	0.03067	7.53873	0.01466	DOWN	1.08585
hsa-miR-513a-5p	0.15702	10.4629	0.12248	10.3466	0.08442	UP	1.08393
hsa-miR-138-2*	0.10342	7.93556	0.01799	8.05146	0.08279	DOWN	1.08365
hsa-miR-766	0.04371	7.90986	0.04458	8.02499	0.00529	DOWN	1.08307
hsa-miR-541	0.12135	6.22921	0.06775	6.11587	0.06753	UP	1.08173
hsa-miR-424	0.1628	8.28323	0.12653	8.39519	0.08416	DOWN	1.0807
hsa-miR-922	0.1364	8.27493	0.10066	8.38681	0.04506	DOWN	1.08064
hsa-miR-10a*	0.03512	5.81376	0.03371	5.70213	0.01774	UP	1.08045
hsa-miR-135a*	0.03512	6.60712	0.03388	6.71734	0.01612	DOWN	1.07939
hsa-miR-33b*	0.05646	5.95663	0.01712	6.06655	0.04613	DOWN	1.07917
hsa-miR-204	0.13854	8.10677	0.0688	7.99719	0.09054	UP	1.07891
hsa-miR-453	0.13296	6.60366	0.04332	6.49448	0.09491	UP	1.07861
hsa-miR-921	0.15295	8.47313	0.10789	8.36436	0.0756	UP	1.07831
hsa-miR-10a	0.17522	6.27588	0.16704	6.38439	0.03838	DOWN	1.07811
hsa-miR-1228*	0.17926	11.7726	0.04789	11.6646	0.17441	UP	1.07773
hsa-miR-616	0.08432	5.93251	0.02372	6.04026	0.06159	DOWN	1.07755
hsa-miR-30a*	0.08707	6.0972	0.06553	5.98954	0.01643	UP	1.07748
hsa-miR-564	0.16575	10.7785	0.11011	10.6724	0.10144	UP	1.07635
hsa-miR-34c-3p	0.12831	6.75372	0.08879	6.64791	0.03129	UP	1.0761
hsa-miR-127-5p	0.13667	7.30525	0.03634	7.20036	0.09946	UP	1.07541
hsa-miR-363*	0.08324	10.0531	0.06032	10.158	0.02035	DOWN	1.0754
hsa-miR-625	0.07478	6.57248	0.03429	6.67632	0.04666	DOWN	1.07463
hsa-miR-449a;hsa-miR-449b	0.1446	9.18914	0.09541	9.08579	0.0641	UP	1.07427
hsa-miR-29b	0.20741	10.5246	0.18435	10.4213	0.26572	UP	1.07422
hsa-miR-17*	0.14976	6.04643	0.09764	5.94334	0.07116	UP	1.07407
hsa-miR-19b	0.21152	7.58475	0.18775	7.48363	0.31606	UP	1.07261
hsa-miR-539	0.12213	6.08197	0.0492	5.98165	0.07026	UP	1.07201
hsa-miR-149*	0.18176	11.9821	0.08764	11.8836	0.14882	UP	1.07065
hsa-miR-203	0.15828	6.79251	0.10243	6.89018	0.07442	DOWN	1.07004
hsa-miR-769-5p	0.15419	7.37426	0.11019	7.46996	0.04038	DOWN	1.06858
hsa-miR-491-5p	0.12841	9.28451	0.0405	9.37971	0.0753	DOWN	1.06821
hsa-miR-935	0.05199	7.73876	0.03197	7.8339	0.02519	DOWN	1.06817
hsa-miR-16-2*	0.07157	7.18929	0.01996	7.0945	0.04742	UP	1.06791
hsa-miR-373	0.09798	5.61185	0.02897	5.70417	0.05763	DOWN	1.06608
hsa-miR-423-3p	0.03653	8.29163	0.01217	8.19983	0.02975	UP	1.0657
hsa-let-7f-1*	0.09699	6.56523	0.05226	6.47352	0.03615	UP	1.06563
hsa-miR-614	0.10642	8.79346	0.0493	8.70252	0.04739	UP	1.06506
hsa-miR-432	0.16931	7.12565	0.07423	7.03502	0.11122	UP	1.06484
hsa-miR-523	0.05374	6.73355	0.0301	6.64341	0.02522	UP	1.06447
hsa-miR-452	0.10537	5.75312	0.0533	5.84183	0.03883	DOWN	1.06342
hsa-miR-665	0.11027	8.65484	0.04845	8.56679	0.04785	UP	1.06293
hsa-miR-611	0.09045	9.90183	0.02613	9.98782	0.04928	DOWN	1.06142
hsa-miR-604	0.15618	10.2989	0.09665	10.213	0.04809	UP	1.06134
hsa-miR-503	0.19242	6.79201	0.06597	6.87783	0.16638	DOWN	1.06129
hsa-miR-1225-5p	0.1364	8.90996	0.04657	8.82593	0.07041	UP	1.05997
hsa-miR-593*	0.17142	9.64902	0.0911	9.73249	0.08839	DOWN	1.05956
hsa-miR-615-5p	0.17578	9.34237	0.06047	9.42422	0.11666	DOWN	1.05837
hsa-miR-150*	0.07066	7.05807	0.01998	6.97779	0.03822	UP	1.05722
hsa-miR-10b	0.11525	8.26589	0.06121	8.34333	0.01271	DOWN	1.05514
hsa-miR-575	0.12837	8.98135	0.06165	9.05853	0.0312	DOWN	1.05495
hsa-let-7g*	0.07664	7.71486	0.04287	7.79196	0.00821	DOWN	1.0549
hsa-miR-23a*	0.15618	8.65158	0.0695	8.72822	0.06745	DOWN	1.05456
hsa-miR-424*	0.18254	8.18309	0.03859	8.10674	0.13276	UP	1.05435
hsa-miR-100*	0.06654	6.08112	0.02591	6.00504	0.02883	UP	1.05415
hsa-miR-28-5p	0.18762	7.52073	0.12454	7.59629	0.0798	DOWN	1.05377
hsa-miR-769-3p	0.14918	6.80345	0.08343	6.72793	0.02749	UP	1.05374
hsa-miR-660	0.14918	5.47863	0.04713	5.55262	0.07193	DOWN	1.05262
hsa-miR-30c	0.21918	6.40179	0.17827	6.4755	0.29904	DOWN	1.05242
hsa-miR-338-3p	0.11032	5.7193	0.03746	5.79252	0.04269	DOWN	1.05206
hsa-miR-1234	0.13296	8.82587	0.02907	8.75331	0.06248	UP	1.05158
hsa-miR-635	0.00712	5.68386	0.00914	5.75591	0.00051	DOWN	1.05121
hsa-miR-371-5p	0.13033	8.6973	0.00873	8.76772	0.06375	DOWN	1.05002
hsa-miR-487a	0.06711	5.96363	0.01888	6.03378	0.0311	DOWN	1.04983
hsa-miR-331-3p	0.14253	7.76723	0.06639	7.69756	0.03656	UP	1.04948
hsa-miR-29b-1*	0.06612	8.20905	0.02083	8.13963	0.02825	UP	1.04929
hsa-miR-374a	0.20854	5.76599	0.13324	5.83515	0.18396	DOWN	1.04911
hsa-miR-296-5p	0.1814	10.049	0.07237	10.117	0.09291	DOWN	1.04831
hsa-miR-708*	0.08734	6.06199	0.04272	6.12996	0.00306	DOWN	1.04824
hsa-miR-532-5p	0.14253	5.97217	0.04425	5.90473	0.05841	UP	1.04786
hsa-miR-508-5p	0.17926	8.61622	0.06229	8.68082	0.08891	DOWN	1.04579
hsa-miR-626	0.16469	7.88794	0.07407	7.82363	0.0499	UP	1.04558
hsa-miR-516b	0.13296	6.53775	0.05275	6.60186	0.02961	DOWN	1.04544
hsa-miR-768-5p	0.03512	6.39847	0.01045	6.46246	0.01904	DOWN	1.04535
hsa-miR-658	0.19701	9.68059	0.09682	9.74401	0.10979	DOWN	1.04494
hsa-miR-875-3p	0.18355	8.26306	0.1095	8.32577	0.03615	DOWN	1.04443
hsa-miR-23b*	0.09252	6.58615	0.03751	6.64884	0.01812	DOWN	1.04441
hsa-miR-15a*	0.13296	7.48193	0.05908	7.54459	0.01007	DOWN	1.04439
hsa-miR-325	0.12837	5.44221	0.02445	5.50279	0.04825	DOWN	1.04288
hsa-miR-637	0.10642	7.05185	0.01939	7.1124	0.04111	DOWN	1.04286
hsa-miR-873	0.1384	8.2088	0.03122	8.26793	0.05232	DOWN	1.04184
hsa-miR-376c	0.20097	7.72717	0.01558	7.78582	0.14601	DOWN	1.04149
hsa-miR-483-5p	0.17522	9.52916	0.05642	9.5871	0.07243	DOWN	1.04098
hsa-miR-489	0.13991	6.80319	0.05982	6.86031	0.00952	DOWN	1.04039
hsa-miR-34c-5p	0.15162	7.20463	0.06765	7.14769	0.00546	UP	1.04026
hsa-miR-511	0.19701	7.74615	0.09417	7.68935	0.08924	UP	1.04016
hsa-miR-7-2*	0.14442	6.00846	0.06028	6.06435	0.01397	DOWN	1.0395
hsa-miR-18a	0.20097	5.17306	0.08943	5.22881	0.11023	DOWN	1.0394
hsa-miR-30e*	0.16931	5.82478	0.08118	5.76925	0.01263	UP	1.03924
hsa-miR-147	0.16787	7.38705	0.06705	7.44219	0.04316	DOWN	1.03896
hsa-miR-551a	0.13366	7.21977	0.02978	7.27453	0.04358	DOWN	1.03869
hsa-miR-125b-2*	0.17792	6.00217	0.06676	5.94747	0.06031	UP	1.03864
hsa-miR-574-5p	0.18762	8.92054	0.06791	8.86638	0.08122	UP	1.03825
hsa-miR-888*	0.13296	6.49022	0.02623	6.54395	0.04359	DOWN	1.03795
hsa-miR-323-3p	0.16787	6.41209	0.05671	6.35972	0.0501	UP	1.03697
hsa-miR-542-3p	0.0984	5.74458	0.03504	5.79686	0.01124	DOWN	1.0369
hsa-miR-625*	0.1628	7.69465	0.03323	7.64248	0.06218	UP	1.03682
hsa-miR-218-2*	0.14253	7.00116	0.037	7.05237	0.04176	DOWN	1.03613
hsa-miR-512-3p	0.14469	5.39249	0.02995	5.34158	0.04831	UP	1.03592
hsa-miR-561	0.04679	5.3928	0.01618	5.443	0.01239	DOWN	1.03541
hsa-miR-194	0.22062	5.47532	0.19265	5.52413	0.14734	DOWN	1.03441
hsa-miR-494	0.19369	10.8628	0.07952	10.9115	0.07	DOWN	1.03429
hsa-miR-202	0.20536	10.0003	0.12236	9.95351	0.05546	UP	1.03294
hsa-miR-409-3p	0.20536	7.14994	0.0674	7.19667	0.11619	DOWN	1.03292
hsa-miR-30a	0.22418	7.03267	0.19732	6.98673	0.18275	UP	1.03236
hsa-miR-657	0.19319	8.18287	0.07454	8.22881	0.06408	DOWN	1.03236
hsa-miR-92b	0.21064	8.68098	0.15025	8.63529	0.05982	UP	1.03218
hsa-miR-330-3p	0.15162	6.13879	0.05204	6.18448	0.01661	DOWN	1.03218
hsa-miR-125b-1*	0.20536	7.26559	0.01472	7.31043	0.12835	DOWN	1.03157
hsa-miR-486-3p	0.12189	9.30654	0.03289	9.2618	0.01922	UP	1.0315
hsa-miR-185*	0.19344	10.1613	0.07788	10.117	0.0554	UP	1.03116
hsa-miR-621	0.18657	8.86048	0.07252	8.90418	0.0418	DOWN	1.03075
hsa-miR-924	0.18996	8.57117	0.07942	8.61279	0.02726	DOWN	1.02927
hsa-miR-649	0.18228	6.05977	0.05874	6.01858	0.04387	UP	1.02896
hsa-miR-542-5p	0.18254	7.31372	0.02415	7.35486	0.07027	DOWN	1.02893
hsa-miR-100	0.20536	9.72192	0.10346	9.76207	0.05168	DOWN	1.02822
hsa-let-7a*	0.13903	7.33282	0.01036	7.29537	0.03772	UP	1.0263
hsa-miR-411	0.18029	6.07276	0.02831	6.0359	0.05607	UP	1.02588
hsa-miR-223*	0.19701	6.29614	0.04959	6.26094	0.06394	UP	1.0247
hsa-miR-634	0.17142	9.00605	0.04008	8.97272	0.0308	UP	1.02337
hsa-miR-337-5p	0.19986	7.25365	0.07059	7.22038	0.03894	UP	1.02333
hsa-miR-151-3p	0.20557	6.17671	0.08756	6.20975	0.0419	DOWN	1.02317
hsa-miR-29a*	0.20825	6.40107	0.08701	6.36811	0.0598	UP	1.02311
hsa-miR-802	0.15618	5.54461	0.03006	5.51247	0.0272	UP	1.02253
hsa-miR-936	0.21597	9.79822	0.09966	9.76621	0.08613	UP	1.02244
hsa-miR-382	0.22336	6.63328	0.0382	6.66526	0.17254	DOWN	1.02241
hsa-miR-211	0.20591	7.56273	0.05498	7.53102	0.07777	UP	1.02222
hsa-miR-27b*	0.21694	8.33682	0.132	8.36825	0.02113	DOWN	1.02202
hsa-miR-124*	0.19986	5.75964	0.02541	5.79074	0.07044	DOWN	1.02179
hsa-miR-876-3p	0.18228	5.90955	0.0089	5.87961	0.05247	UP	1.02097
hsa-miR-219-1-3p	0.1364	7.24367	0.02262	7.21394	0.01946	UP	1.02082
hsa-miR-654-5p	0.19242	6.90163	0.04893	6.87214	0.03835	UP	1.02065
hsa-miR-135b*	0.20591	6.68109	0.044	6.70946	0.07297	DOWN	1.01986
hsa-miR-587	0.20672	5.47789	0.05557	5.4498	0.06591	UP	1.01966
hsa-miR-92a-2*	0.21054	7.53792	0.04716	7.51022	0.08465	UP	1.01939
hsa-miR-608	0.13908	6.73756	0.01227	6.76479	0.02576	DOWN	1.01905
hsa-miR-192*	0.18254	5.50418	0.04328	5.53115	0.02266	DOWN	1.01887
hsa-miR-188-5p	0.17578	6.16263	0.03046	6.18927	0.03007	DOWN	1.01864
hsa-miR-106a;hsa-miR-17	0.22616	7.81139	0.11643	7.785	0.13863	UP	1.01846
hsa-miR-345	0.19242	7.08734	0.04623	7.06104	0.03013	UP	1.0184
hsa-miR-548a-3p	0.20194	6.12105	0.03829	6.14625	0.05373	DOWN	1.01762
hsa-miR-550	0.20097	7.66796	0.02491	7.69276	0.05781	DOWN	1.01734
hsa-miR-607	0.20194	6.04887	0.05458	6.07361	0.03447	DOWN	1.0173
hsa-miR-675	0.21896	8.28459	0.08667	8.26	0.07353	UP	1.01719
hsa-miR-609	0.22431	11.5458	0.09147	11.5218	0.07091	UP	1.01677
hsa-miR-33a	0.20854	9.19733	0.04211	9.22092	0.0649	DOWN	1.01649
hsa-miR-132*	0.20264	6.50156	0.04159	6.47804	0.04684	UP	1.01644
hsa-miR-423-5p	0.21316	11.0812	0.07147	11.0579	0.05207	UP	1.01628
hsa-miR-20b	0.22687	6.02114	0.11974	5.99827	0.11308	UP	1.01598
hsa-miR-920	0.21054	9.31302	0.05005	9.33569	0.061	DOWN	1.01584
hsa-miR-617	0.14556	5.78425	0.01542	5.80689	0.02032	DOWN	1.01582
hsa-miR-144*	0.18513	6.21091	0.02933	6.23318	0.02981	DOWN	1.01556
hsa-miR-451	0.22235	7.31915	0.06752	7.29871	0.08433	UP	1.01427
hsa-miR-26a-1*	0.16931	6.16797	0.02723	6.1883	0.01287	DOWN	1.01419
hsa-miR-573	0.2038	5.62594	0.0518	5.60565	0.01947	UP	1.01416
hsa-miR-196b	0.20097	5.77334	0.04812	5.75337	0.01413	UP	1.01394
hsa-miR-624	0.20542	6.67769	0.03679	6.6602	0.03512	UP	1.0122
hsa-miR-142-5p	0.15501	5.98507	0.01655	6.0022	0.01326	DOWN	1.01194
hsa-miR-200c*	0.21597	5.84936	0.04026	5.83252	0.05542	UP	1.01174
hsa-miR-662	0.22431	6.03158	0.04266	6.04656	0.08191	DOWN	1.01044
hsa-let-7b*	0.23363	8.00824	0.03754	7.99366	0.19672	UP	1.01016
hsa-miR-331-5p	0.20097	5.7838	0.02098	5.76979	0.02845	UP	1.00976
hsa-miR-30c-1*	0.22431	8.26137	0.07184	8.27472	0.04116	DOWN	1.0093
hsa-miR-1226*	0.2281	6.83361	0.07028	6.82086	0.0723	UP	1.00888
hsa-miR-196a*	0.22616	8.03256	0.03773	8.02029	0.07535	UP	1.00854
hsa-miR-493*	0.22843	7.05117	0.026	7.06247	0.08915	DOWN	1.00786
hsa-miR-627	0.21896	6.23777	0.01664	6.22678	0.0481	UP	1.00765
hsa-miR-296-3p	0.21896	8.39062	0.03954	8.40161	0.03212	DOWN	1.00765
hsa-miR-18b	0.23264	5.06814	0.06388	5.05865	0.08797	UP	1.0066
hsa-miR-30e	0.2379	6.88314	0.16437	6.87392	0.18365	UP	1.00641
hsa-miR-590-5p	0.22364	6.68288	0.0384	6.67386	0.03371	UP	1.00627
hsa-miR-513c	0.23406	8.12203	0.11085	8.11399	0.04368	UP	1.00559
hsa-miR-220c	0.2281	6.07574	0.05296	6.08325	0.02406	DOWN	1.00522
hsa-miR-191*	0.20854	6.32463	0.01302	6.33207	0.02094	DOWN	1.00517
hsa-miR-194*	0.23415	8.27355	0.06105	8.28044	0.09078	DOWN	1.00479
hsa-miR-1224-5p	0.23363	12.2087	0.06549	12.2019	0.05895	UP	1.00475
hsa-miR-99b*	0.23264	6.87159	0.019	6.87795	0.0703	DOWN	1.00442
hsa-miR-505	0.23264	7.47453	0.02248	7.46938	0.05463	UP	1.00358
hsa-miR-768-3p	0.24042	9.43476	0.10277	9.42999	0.2078	UP	1.00331
hsa-miR-154	0.23415	5.8853	0.0235	5.88941	0.06318	DOWN	1.00285
hsa-miR-377*	0.23011	6.62288	0.00368	6.62681	0.03564	DOWN	1.00273
hsa-miR-339-3p	0.23363	5.98489	0.04653	5.98841	0.01246	DOWN	1.00244
hsa-miR-147b	0.24254	7.30867	0.06525	7.30797	0.09852	UP	1.00049
	Group	HS27A	HS27A	HS5	HS5
