# Supplementary material for: MiR-886-3p Down Regulates CXCL12 (SDF1) Expression in Human Marrow Stromal Cells
Source: PLoS One. 2010 Dec 13;5(12):e14304. doi: 10.1371/journal.pone.0014304 (PMC3001477; doi:10.1371/journal.pone.0014304)
Supplement: Table S2 — Primers used in various experiments described in the manuscript. (0.05 MB XLS) [file pone.0014304.s002.xls]

## Sheet: mRNA primers
Gene	NCBI Reference	Forward Primer	Reverse Primer
Beta-Actin	NM_001101.3	ATCCACGAAACTACCTTCAACTC	GAGGAGCAATGATCTTGATCTTC
CXCL12	NM_199168	GAACGCCAAGGTCGTGGT	GATGCTTGACGTTGGCTCTG
ANGPT1	NM_001146.3	TGGGACAGCAGGAAAACAGA	CATGGTTTTGTCCCGCAGTA

## Sheet: miRNA primers
Transcript	NCBI Reference	Sanger Accession	Forward Primer	Reverse Primer	RT-primer
U48	NR_002745	N/A	cccaggtaactctgagtgtgtc	GTGCAGGGTCCGAGGT	GTCGTATCCAGTGCAGGGTCCGAGGTATTCGCACTGGATACGACggtcag
hsa-mir-886-3p	N/A	MIMAT0004906	gaacgcgggtgcttactg	GTGCAGGGTCCGAGGT	GTCGTATCCAGTGCAGGGTCCGAGGTATTCGCACTGGATACGACaagggt

## Sheet: Site Directed Primers
	forward	reverse
SDF1-UTR-site-directed mutagenesis	gagggtgattgctggggctgctcccctgcatccc	gggatgcaggggagcagccccagcaatcaccctc

## Sheet: 3' UTR Primers
	Forward	Reverse
SDF-3'UTR	ggagtcgacGCACAACAGCCAAAAAGGACTTTCC	ggagcggcCGCTGATCAGGCTACAGAAATG

## Sheet: retroviral expression
has-mir-over expression
forward	ctcgagCGCATGACGCAGGCCTCTCG
reverse	gaattCACGCACGCCCTGTAAGACC
886-3p-sponge (synthesized by Genescript)
GCGCCCACGCCGAACTGGGAAcgatGCGCCCACGCCGAACTGGGAAgctaGCGCCCACGCCGAACTGGGAAcgatGCGCCCACGCCGAACTGGGAAgctaGCGCCCACGCCGAACTGGGAAcgatGCGCCCACGCCGAACTGGGAAgctaGCGCCCACGCCGAACTGGGAAcgatGCGCCCACGCCGAACTGGGAA
